# Supplementary material for: Signature Construction Associated with Tumor-Infiltrating Macrophages Identifies IRF8 as a Novel Biomarker for Immunotherapy in Advanced Gastric Cancer
Source: Int J Mol Sci. 2025 Jan 27;26(3):1089. doi: 10.3390/ijms26031089 (PMC11817691; doi:10.3390/ijms26031089)
Supplement: Supplementary file 1 [file ijms-26-01089-s001.zip]

Archive with 8 entries (8 files):
- Figure S1.pdf
- Figure S2.pdf
- Figure S3.pdf
- Figure S4.pdf
- Figure S5.pdf
- Figure S6.pdf
- Supplementary Materials Figure legends.pdf
- Table S1.pdf
